# Supplementary material for: Is there no “I” in team? Potential bias in key informant interviews when asking individuals to represent a collective perspective
Source: PLoS One. 2022 Jan 14;17(1):e0261452. doi: 10.1371/journal.pone.0261452 (PMC8759660; doi:10.1371/journal.pone.0261452)
Supplement: S2 File — This zip file contains the original transcriptions of the interviews used in for this study. (ZIP) [file pone.0261452.s002.zip]

Archive with 37 entries (36 files):
- Agreement Transcripts/
- Agreement Transcripts/CON_Starfish_I(agreement statements responses).docx
- __MACOSX/Agreement Transcripts/._CON_Starfish_I(agreement statements responses).docx
- Agreement Transcripts/CBT_Cow(2)_Translation(agreement statements responses).docx
- __MACOSX/Agreement Transcripts/._CBT_Cow(2)_Translation(agreement statements responses).docx
- Agreement Transcripts/EAR_Coral_I(agreement statements responses).docx
- __MACOSX/Agreement Transcripts/._EAR_Coral_I(agreement statements responses).docx
- Agreement Transcripts/CBT_Cow(3)_Translation (agreement statements responses).docx
- __MACOSX/Agreement Transcripts/._CBT_Cow(3)_Translation (agreement statements responses).docx
- Agreement Transcripts/.DS_Store
- __MACOSX/Agreement Transcripts/._.DS_Store
- Agreement Transcripts/CBT_Cow(1)_Translation(agreement statements responses).docx
- __MACOSX/Agreement Transcripts/._CBT_Cow(1)_Translation(agreement statements responses).docx
- Agreement Transcripts/EAR_Frog_I(agreement statements responses).docx
- __MACOSX/Agreement Transcripts/._EAR_Frog_I(agreement statements responses).docx
- Agreement Transcripts/CBT_Scorpion_Translation((agreement statements responses).docx
- __MACOSX/Agreement Transcripts/._CBT_Scorpion_Translation((agreement statements responses).docx
- Agreement Transcripts/EAR_Howler_I (agreement statements responses).docx
- __MACOSX/Agreement Transcripts/._EAR_Howler_I (agreement statements responses).docx
- Agreement Transcripts/CBT_Urchin_I(agreement statements responses).docx
- __MACOSX/Agreement Transcripts/._CBT_Urchin_I(agreement statements responses).docx
- Agreement Transcripts/CBT_Hammerhead_Translation(agreement statements responses).docx
- __MACOSX/Agreement Transcripts/._CBT_Hammerhead_Translation(agreement statements responses).docx
- Agreement Transcripts/GOV_Shrimp_Translation(agreement statements responses).docx
- __MACOSX/Agreement Transcripts/._GOV_Shrimp_Translation(agreement statements responses).docx
- Agreement Transcripts/CBT_Sloth1_Translation((agreement statements responses).docx
- __MACOSX/Agreement Transcripts/._CBT_Sloth1_Translation((agreement statements responses).docx
- Agreement Transcripts/CBT_Bat_Translation (agreement statements responses).docx
- __MACOSX/Agreement Transcripts/._CBT_Bat_Translation (agreement statements responses).docx
- Agreement Transcripts/CBT_Lobster_Translation(agreement statements responses).docx
- __MACOSX/Agreement Transcripts/._CBT_Lobster_Translation(agreement statements responses).docx
- Agreement Transcripts/CBT_Hawk_Translation (agreement statements responses).docx
- __MACOSX/Agreement Transcripts/._CBT_Hawk_Translation (agreement statements responses).docx
- Agreement Transcripts/BUS_Dolphin_Translation ((agreement statements responses).docx
- __MACOSX/Agreement Transcripts/._BUS_Dolphin_Translation ((agreement statements responses).docx
- Agreement Transcripts/EAR_Turtle_I (agreement statements responses).docx
- __MACOSX/Agreement Transcripts/._EAR_Turtle_I (agreement statements responses).docx
